# Supplementary material for: Role of Mn2+ Doping in the Preparation of Core-Shell Structured Fe3O4@upconversion Nanoparticles and Their Applications in T1/T2-Weighted Magnetic Resonance Imaging, Upconversion Luminescent Imaging and Near-Infrared Activated Photodynamic Therapy
Source: Nanomaterials (Basel). 2018 Jun 26;8(7):466. doi: 10.3390/nano8070466 (PMC6070927; doi:10.3390/nano8070466)
Supplement: Supplementary file 1 [file nanomaterials-08-00466-s001.zip]

Archive with 1 entries (1 files):
- nanomaterials-314460-supplementary.docx
